# Supplementary material for: Comparative Chemical Analysis and Bioactive Properties of Aqueous and Glucan-Rich Extracts of Three Widely Appreciated Mushrooms: Agaricus bisporus (J.E.Lange) Imbach, Laetiporus sulphureus (Bull.) Murill and Agrocybe aegerita (V. Brig.) Vizzini
Source: Pharmaceuticals (Basel). 2024 Aug 31;17(9):1153. doi: 10.3390/ph17091153 (PMC11434720; doi:10.3390/ph17091153)
Supplement: Supplementary file 1 [file pharmaceuticals-17-01153-s001.zip]

Archive with 1 entries (1 files):
- pharmaceuticals-3151662-supplementary.pdf
